# Supplementary material for: Fabrication of Poly(s-triazine-co-o-aminophenol) Conducting Polymer via Electropolymerization and Its Application in Aqueous Charge Storage
Source: Polymers (Basel). 2025 Apr 24;17(9):1160. doi: 10.3390/polym17091160 (PMC12073347; doi:10.3390/polym17091160)
Supplement: Supplementary file 1 [file polymers-17-01160-s001.zip]

Archive with 1 entries (1 files):
- polymers-3588479-supplementary.pdf
